# Supplementary material for: Determination of Five Phthalate Esters in Tea and Their Dynamic Characteristics during Black Tea Processing
Source: Foods. 2022 Apr 27;11(9):1266. doi: 10.3390/foods11091266 (PMC9103538; doi:10.3390/foods11091266)
Supplement: Supplementary file 1 [file foods-11-01266-s001.zip]

Archive with 1 entries (1 files):
- foods-1690093-supplementary.pdf
